# Supplementary material for: An integrated chromosome-scale genome assembly of the Masai giraffe (Giraffa camelopardalis tippelskirchi)
Source: Gigascience. 2019 Jul 30;8(8):giz090. doi: 10.1093/gigascience/giz090 (PMC6669057; doi:10.1093/gigascience/giz090)
Supplement: giz090_Supplemental_Files [file giz090_supplemental_files.zip]

Archive with 2 entries (2 files):
- giraffe_SupplData_reviewerComments_DL.docx
- SupplFig1.pdf
